# Supplementary material for: Post-chikungunya chronic inflammatory rheumatism: results from a retrospective follow-up study of 283 adult and child cases in La Virginia, Risaralda, Colombia
Source: F1000Res. 2016 Apr 4;5:360. Originally published 2016 Mar 16. [Version 2] doi: 10.12688/f1000research.8235.2 (PMC4813633; doi:10.12688/f1000research.8235.2)
Supplement: Raw data for ‘Post-chikungunya chronic inflammatory rheumatism: results from a retrospective follow-up study of 283 adult and child cases in La Virginia, Risaralda, Colombia’ [file f1000research-5-9079-s0000.tgz]

Archive with 1 entries (1 files):
- 8162406e-8c0e-4c6e-9482-35212b93977d_rawdata.zip
